# Supplementary material for: Proinflammatory Cytokines Enhance the Mineralization, Proliferation, and Metabolic Activity of Primary Human Osteoblast-like Cells
Source: Int J Mol Sci. 2024 Nov 18;25(22):12358. doi: 10.3390/ijms252212358 (PMC11594863; doi:10.3390/ijms252212358)
Supplement: Supplementary file 1 [file ijms-25-12358-s001.zip]

Archive with 1 entries (1 files):
- ijms-3232929-supplementary.pdf
